# Supplementary material for: Lipid and Protein Oxidation of Brown Rice and Selenium-Rich Brown Rice during Storage
Source: Foods. 2022 Dec 1;11(23):3878. doi: 10.3390/foods11233878 (PMC9737139; doi:10.3390/foods11233878)
Supplement: Supplementary file 1 [file foods-11-03878-s001.zip]

Archive with 1 entries (1 files):
- foods-2038602-supplementary.pdf
